# Supplementary material for: A multidimensional measure of animal ethics orientation – Developed and applied to a representative sample of the Danish public
Source: PLoS One. 2019 Feb 7;14(2):e0211656. doi: 10.1371/journal.pone.0211656 (PMC6366885; doi:10.1371/journal.pone.0211656)
Supplement: S1 Data — (CSV) [file pone.0211656.s026.csv]

Variable name	Variable label	Codebook
q1	Study direction	1= Food science students	1= Veterinarian students
q2	Gender	1= woman	2= man
q3	Age	numeric variable
q4	The use of animals by humans should be prohibited by law.	1= Comlpetely disagree?5=Completely agree
q5	In principle, the use of animals by humans is unacceptable because animals can feel pain, happiness, etc.	1= Comlpetely disagree?5=Completely agree
q6	In principle, the use of animals by humans is unacceptable because animals are sentient beings.	1= Comlpetely disagree?5=Completely agree
q7	We have the right to use animals because humans are intellectually superior to animals.	1= Comlpetely disagree?5=Completely agree
q8	Human interests are more important than those of animals.	1= Comlpetely disagree?5=Completely agree
q9	We must prioritize humans over animals.	1= Comlpetely disagree?5=Completely agree
q10	It is acceptable for humans to put animals down if it is done painlessly.	1= Comlpetely disagree?5=Completely agree
q11	Using animals for important human purposes (e.g. medical research) is acceptable if it is done so that the animals do not experience unnecessary stress.	1= Comlpetely disagree?5=Completely agree
q12	Using animals for important human purposes is acceptable if it is done so that the animals do not experience unnecessary pain.	1= Comlpetely disagree?5=Completely agree
q13	Using animals for important human purposes is acceptable if the animals have a decent quality of life.	1= Comlpetely disagree?5=Completely agree
q14	Inflicting serious pain on animals is acceptable if it is necessary in order to achieve a vital human goal ? e.g. in medical research.	1= Comlpetely disagree?5=Completely agree
q15	Inflicting considerable pain on animals is justified if the purpose is sufficiently important - e.g. medical research.	1= Comlpetely disagree?5=Completely agree
q16	Exposing animals to stress and reducing their welfare is justified if the purpose is sufficiently important.	1= Comlpetely disagree?5=Completely agree
