# Supplementary material for: A multidimensional measure of animal ethics orientation – Developed and applied to a representative sample of the Danish public
Source: PLoS One. 2019 Feb 7;14(2):e0211656. doi: 10.1371/journal.pone.0211656 (PMC6366885; doi:10.1371/journal.pone.0211656)
Supplement: S2 Data — (CSV) [file pone.0211656.s027.csv]

q1	q2	q3	q4	q5	q6	q7	q8	q9	q10	q11	q12	q13	q14	q15	q16
1	22	1	2	4	4	4	2	3	4	4	4	4	2	3	2
1	24	1	2	2	2	3	4	4	4	4	4	4	2	4	3
1	21	1	1	2	1	4	4	3	5	5	4	5	3	4	3
1	24	1	2	2	2	2	3	5	4	5	5	5	4	4	3
1	22	1	2	2	2	4	4	4	4	4	3	4	2	2	4
1	23	1	2	4	3	3	4	3	3	4	3	3	4	4	3
1	36	1	2	4	4	3	3	3	4	5	4	4	2	2	2
1	22	1	3	4	4	2	3	3	4	2	2	2	2	2	2
1	22	1	2	3	3	3	3	4	4	4	4	4	3	3	4
1	24	1	2	3	3	2	3	3	4	4	4	4	1	1	1
1	28	2	2	2	2	2	2	2	4	4	4	4	3	2	4
1	21	1	1	2	2	4	4	4	4	4	4	4	3	4	3
1	24	1	3	2	2	4	4	3	4	4	4	4	3	4	3
1	24	1	1	2	2	2	3	2	5	4	5	5	4	3	4
1	22	1	2	3	3	3	3	4	4	4	4	4	2	3	2
1	22	2	1	3	3	3	4	3	4	4	4	4	3	4	2
1	26	2	1	2	1	5	5	4	4	2	5	5	4	4	5
1	34	1	3	3	3	2	2	3	5	4	4	4	4	1	1
1	22	1	2	2	2	4	4	4	4	4	4	4	3	3	4
1	23	1	2	2	2	4	3	4	4	4	4	4	1	1	1
1	23	1	2	3	3	2	3	3	5	5	4	5	3	3	3
1	31	1	1	2	2	2	3	3	5	5	5	5	3	3	3
1	27	1	1	1	1	2	3	3	5	4	4	5	4	4	3
1	23	2	1	2	2	4	5	5	5	4	4	3	2	2	4
1	23	1	1	1	5	1	4	4	4	5	5	5	1	1	1
1	30	1	2	3	3	2	4	3	3	3	3	3	4	3	2
1	22	1	3	4	4	4	4	4	5	5	5	5	4	4	4
1	27	1	1	2	2	5	4	4	5	5	5	5	3	4	4
1	33	1	2	2	2	3	3	3	4	3	4	4	3	2	2
1	23	1	2	4	3	3	3	4	4	4	4	3	3	2	3
1	39	1	1	2	2	4	4	4	4	4	4	4	4	4	4
1	31	2	1	1	1	3	5	5	5	5	5	5	5	5	5
1	28	2	1	1	2	4	4	4	5	5	5	5	4	4	2
1	28	2	1	1	1	4	5	4	5	5	5	5	5	5	5
2	23	1	1	2	2	2	4	4	4	4	4	4	4	4	4
2	26	1	1	3	3	3	2	3	4	5	4	5	2	2	4
2	22	1	2	3	3	4	3	4	3	4	4	4	4	4	4
2	33	1	2	2	2	3	3	2	4	4	4	4	2	2	2
2	34	1	2	3	3	2	2	2	4	4	4	4	2	2	2
2	28	1	2	3	3	4	3	4	5	5	5	5	3	3	4
2	21	1	1	3	3	2	3	4	5	5	4	5	4	5	5
2	24	1	2	2	2	4	3	3	5	3	3	3	3	3	2
2	22	1	3	4	4	1	1	1	1	1	2	2	1	1	2
2	22	1	2	3	4	4	3	3	5	4	4	4	2	3	3
2	25	2	1	1	2	5	4	4	5	5	5	5	4	3	4
2	25	1	2	2	2	2	2	2	4	4	4	4	3	3	3
2	25	1	2	2	2	3	4	3	5	5	5	5	3	2	5
2	26	1	2	3	3	2	2	2	4	4	4	4	4	4	4
2	31	2	1	1	1	2	3	4	4	3	5	5	5	5	4
2	26	1	1	2	1	5	3	3	5	5	5	5	3	4	4
2	22	1	1	2	2	4	4	4	5	5	5	5	1	3	5
2	42	1	2	3	2	3	3	2	5	4	5	4	2	2	2
2	23	1	2	4	4	3	1	3	4	4	4	4	2	2	2
2	23	1	1	1	1	3	5	4	4	4	4	5	4	4	4
2	28	1	2	2	3	3	3	3	5	4	4	4	4	4	3
2	23	2	5	5	5	1	1	1	3	2	2	2	1	1	1
2	23	1	2	2	2	2	3	2	4	3	3	4	2	3	3
2	22	1	2	2	2	1	3	4	5	5	5	4	2	4	4
2	21	1	2	3	2	2	3	3	4	4	4	5	4	4	3
2	27	1	2	2	2	2	2	3	3	3	3	4	1	2	3
2	23	1	1	1	1	4	5	5	5	5	5	3	2	4	4
2	23	1	2	4	4	1	2	2	3	4	4	4	3	3	3
2	27	1	1	4	4	1	2	2	3	4	4	3	2	3	3
2	27	1	2	4	3	3	2	2	4	3	3	4	1	1	1
2	23	1	1	2	2	1	2	3	4	5	5	5	3	3	3
2	26	1	1	2	2	3	2	3	4	3	3	3	3	3	4
2	22	1	3	4	4	1	2	2	2	3	3	3	3	2	2
2	29	2	2	2	2	2	1	2	2	2	2	2	2	3	3
2	22	1	1	2	2	3	3	3	4	4	4	4	4	3	4
2	22	1	1	2	2	1	3	4	5	5	5	5	4	4	4
2	24	2	1	2	2	2	4	5	4	5	4	4	5	5	4
2	28	1	1	2	2	2	1	2	5	4	5	5	3	3	2
2	23	1	2	2	2	2	1	1	4	4	4	4	3	2	3
2	22	1	2	2	2	3	4	4	5	5	5	4	5	5	4
2	22	1	2	3	3	1	1	1	4	4	4	4	1	1	2
2	26	1	1	1	1	3	3	3	5	4	4	4	3	3	3
2	24	1	3	4	4	3	4	2	4	4	4	4	2	3	3
2	29	1	2	2	2	2	3	4	5	5	5	5	4	4	5
2	25	1	3	3	3	2	2	1	4	4	4	4	4	4	4
2	23	1	2	4	4	2	3	2	5	3	3	5	2	4	4
2	22	2	1	2	2	3	5	5	5	5	5	5	5	5	5
2	21	1	1	2	2	1	2	2	5	5	5	4	2	3	3
2	22	1	2	2	2	1	1	2	4	5	5	5	2	3	4
2	28	1	1	2	2	3	3	4	5	5	5	5	3	4	4
2	24	1	1	2	2	3	3	2	5	4	4	4	2	2	4
2	23	1	3	3	3	1	1	1	2	2	2	2	1	1	1
2	25	1	1	2	2	1	1	3	4	4	4	3	1	1	2
2	24	1	2	2	2	4	3	1	4	3	4	4	3	3	3
2	23	1	2	3	3	2	1	1	5	4	4	4	2	2	2
2	29	1	1	2	2	3	3	2	3	4	4	4	2	2	2
2	24	1	1	3	3	3	4	4	4	5	4	4	5	5	5
2	27	1	1	1	1	3	4	4	5	5	5	5	2	3	4
2	22	2	1	3	3	3	2	2	4	4	4	4	3	4	4
2	23	1	1	2	2	4	4	4	4	4	4	4	4	4	4
2	24	1	2	2	2	2	2	3	4	4	4	4	3	3	4
2	24	1	1	3	3	1	2	1	5	5	4	5	4	4	3
2	23	1	2	2	2	5	3	4	5	4	4	4	4	4	3
2	23	1	1	3	3	3	3	3	4	4	4	4	3	3	3
2	21	1	2	4	4	2	2	2	4	4	4	4	3	3	3
2	25	1	1	2	2	2	2	4	4	4	4	4	2	2	4
2	31	1	1	1	1	3	5	4	4	5	5	5	4	3	3
2	25	2	2	3	3	2	2	2	4	4	4	4	2	2	2
2	23	1	5	5	5	1	1	1	5	5	5	5	1	1	4
2	22	1	1	1	2	1	2	3	5	4	4	4	4	4	3
2	30	1	3	3	3	1	1	1	5	2	2	2	1	1	1
2	26	2	3	4	4	1	1	2	3	2	2	2	1	2	2
2	25	1	2	3	3	2	4	4	4	5	3	4	4	4	4
2	21	1	1	2	2	1	2	3	5	4	4	4	2	2	4
2	21	1	1	3	3	1	3	1	5	5	5	5	3	3	4
2	22	1	2	4	4	2	2	3	4	4	4	3	1	2	2
2	27	1	2	3	3	3	2	2	5	4	4	4	3	3	3
2	.	1	2	4	3	3	4	4	5	5	5	5	5	5	5
2	24	1	1	2	2	3	4	4	5	5	4	4	4	5	4
2	23	1	2	2	2	1	2	1	4	4	4	4	4	4	2
2	22	1	2	3	3	2	2	2	5	4	4	4	2	4	4
2	21	2	1	2	2	3	2	3	5	5	5	5	4	5	5
2	28	2	2	2	2	2	2	2	5	4	4	4	3	4	4
2	25	1	2	3	3	2	2	3	5	2	1	3	2	1	2
2	22	1	3	4	4	1	1	2	4	4	4	4	2	4	3
2	28	2	1	1	1	2	3	4	4	4	4	4	3	4	4
2	28	1	1	2	2	1	2	1	4	4	4	4	1	2	2
2	23	2	1	1	1	2	3	3	5	5	5	5	4	4	5
2	22	1	2	2	2	2	4	3	4	4	4	4	2	4	4
2	26	1	2	2	3	4	4	3	5	3	3	4	3	2	4
2	24	1	2	3	3	1	2	2	4	5	5	5	2	2	2
2	22	1	1	1	1	4	4	5	5	5	5	5	5	5	5
2	26	1	1	2	2	4	4	3	4	4	4	4	2	2	4
2	22	1	4	4	4	1	2	1	3	4	4	4	3	3	4
2	26	1	2	2	2	2	3	2	4	4	4	4	3	3	3
2	32	1	1	2	2	2	3	3	4	4	4	4	2	2	2
2	23	1	2	2	2	3	3	3	4	4	4	4	3	4	3
2	23	1	1	2	2	3	4	3	5	5	4	5	4	4	4
2	23	2	2	3	3	3	3	3	4	4	4	4	1	3	2
2	23	1	1	2	2	3	4	4	5	5	5	4	4	4	4
2	23	2	1	2	2	3	3	4	5	5	5	5	3	3	4
2	25	1	2	2	2	2	3	3	4	4	4	4	2	2	4
2	28	1	3	4	4	2	2	2	2	1	2	3	1	1	1
2	22	1	1	2	2	2	2	2	5	3	4	4	3	3	3
2	35	1	2	2	2	1	1	1	1	3	3	3	3	4	3
2	22	1	1	2	2	1	2	1	5	5	5	5	1	1	1
2	27	2	2	3	3	2	3	3	4	5	4	4	3	3	3
2	24	1	1	1	1	3	2	2	5	5	5	5	1	2	3
2	22	1	1	2	2	3	3	2	4	5	5	5	4	4	4
2	23	1	1	2	3	4	2	1	5	4	4	4	3	3	3
2	23	1	2	2	2	2	2	2	4	3	3	3	3	3	3
2	24	1	3	2	2	3	5	5	4	5	5	3	5	5	5
2	21	1	2	2	2	4	2	3	5	5	4	5	1	2	4
2	24	1	1	2	2	4	3	2	4	4	4	4	4	4	4
2	23	1	1	1	1	4	4	5	5	3	3	5	5	5	5
2	22	1	2	2	2	2	2	2	5	4	4	4	2	2	2
2	22	1	2	2	2	2	1	2	4	4	4	3	2	2	2
2	21	1	1	1	1	2	2	2	5	5	4	5	2	3	4
2	26	2	1	2	2	3	4	4	5	5	5	5	5	5	5
2	22	1	1	2	2	2	3	3	4	3	3	3	2	2	2
2	23	1	2	2	2	4	4	4	5	4	4	4	4	4	4
2	22	1	2	3	3	1	2	1	3	4	4	4	4	4	4
2	27	1	2	2	2	2	4	4	4	4	4	4	4	4	4
2	23	1	2	4	4	2	4	4	3	4	4	3	4	4	4
