# Supplementary material for: A multidimensional measure of animal ethics orientation – Developed and applied to a representative sample of the Danish public
Source: PLoS One. 2019 Feb 7;14(2):e0211656. doi: 10.1371/journal.pone.0211656 (PMC6366885; doi:10.1371/journal.pone.0211656)
Supplement: S3 Data — (CSV) [file pone.0211656.s028.csv]

Variable name	Variable label	Codebook	Other remarks
q1	Gender	1=woman; 2=man
q2	Education	1=Basic, mandatory school; 2=High school; 3=Vocational education; 4=Short tertiary education; 5=Medium-length tertiary education; 6=Long tertiary education
q3	Age	1=18-34 y; 2=35-49 y; 50-65 y; 66-80 y
q4	Living area (regions in Denmark)	1= Capital; 2=Mid Jutland; 3=North Jutland; 4=Zealand; 5=Southern Denmark
q5	Subpopulation	1= Vegan/vegetarian/semi-vegetarian; 2= General public; 3=Employed in meat production
q6	The use of animals by humans should be prohibited by law.	1= Completely disagree; 2= Disagree; 3=Neither disagree or agree; 4=Disagree; 5=Completely agree
q7	In principle, the use of animals by humans is unacceptable because animals can feel pain, happiness, etc.	1= Completely disagree; 2= Disagree; 3=Neither disagree or agree; 4=Disagree; 5=Completely agree
q8	In principle, the use of animals by humans is unacceptable because animals are sentient beings.	1= Completely disagree; 2= Disagree; 3=Neither disagree or agree; 4=Disagree; 5=Completely agree
q9	We have the right to use animals because humans are intellectually superior to animals.	1= Completely disagree; 2= Disagree; 3=Neither disagree or agree; 4=Disagree; 5=Completely agree
q10	Human interests are more important than those of animals.	1= Completely disagree; 2= Disagree; 3=Neither disagree or agree; 4=Disagree; 5=Completely agree
q11	We must prioritize humans over animals.	1= Completely disagree; 2= Disagree; 3=Neither disagree or agree; 4=Disagree; 5=Completely agree
q12	It is acceptable for humans to put animals down if it is done painlessly.	1= Completely disagree; 2= Disagree; 3=Neither disagree or agree; 4=Disagree; 5=Completely agree
q13	Using animals for important human purposes (e.g. medical research) is acceptable if it is done so that the animals do not experience unnecessary stress.	1= Completely disagree; 2= Disagree; 3=Neither disagree or agree; 4=Disagree; 5=Completely agree
q14	Using animals for important human purposes is acceptable if it is done so that the animals do not experience unnecessary pain.	1= Completely disagree; 2= Disagree; 3=Neither disagree or agree; 4=Disagree; 5=Completely agree
q15	Using animals for important human purposes is acceptable if the animals have a decent quality of life.	1= Completely disagree; 2= Disagree; 3=Neither disagree or agree; 4=Disagree; 5=Completely agree
q16	Inflicting serious pain on animals is acceptable if it is necessary in order to achieve a vital human goal ? e.g. in medical research.	1= Completely disagree; 2= Disagree; 3=Neither disagree or agree; 4=Disagree; 5=Completely agree
q17	Inflicting considerable pain on animals is justified if the purpose is sufficiently important - e.g. medical research.	1= Completely disagree; 2= Disagree; 3=Neither disagree or agree; 4=Disagree; 5=Completely agree
q18	Exposing animals to stress and reducing their welfare is justified if the purpose is sufficiently important.	1= Completely disagree; 2= Disagree; 3=Neither disagree or agree; 4=Disagree; 5=Completely agree
q20	On principle, I do not visit zoos, because animals are kept with the sole purpose of public exhibition	1=Disagree; 2 Neither agree nor disagree; 3=Agree
q21	It is completely fine to keep animals in zoos as long as they as they thrive in captivity	1=Disagree; 2 Neither agree nor disagree; 3=Agree
q22	It is completely acceptable to show trained wild animals in circuses	1=Disagree; 2 Neither agree nor disagree; 3=Agree
q23	There is no reason to punish people who have sexual intercourse with animals as long as the animal is not exposed to pain or other discomforts	1=Disagree; 2 Neither agree nor disagree; 3=Agree
q24	Dilemma about homeless cats: ?Put down the homeless cats where a new home is not quickly found, so that important resources can be used elsewhere (reference: other responses to the dilemma?)	1=responded as described in the statement under variabel label; 0=other responses
q25	There should be no limits to the use of animals in medical research	1=Disagree; 2 Neither agree nor disagree; 3=Agree
q26	Animal Rights	Numeric variable
q27	Anthropocentric	Numeric variable
q28	Animal protection	Numeric variable
q29	Lay Utilitarian	Numeric variable
q30	The 4Ns of meat consumption	Numeric variable	Constructed as composite variable based on summing responses to the 16 items making up the 4Ns of meat consumption, cf. Table 6 in Piazza et al, 2015
