# Supplementary material for: A multidimensional measure of animal ethics orientation – Developed and applied to a representative sample of the Danish public
Source: PLoS One. 2019 Feb 7;14(2):e0211656. doi: 10.1371/journal.pone.0211656 (PMC6366885; doi:10.1371/journal.pone.0211656)
Supplement: S4 Data — (CSV) [file pone.0211656.s029.csv]

q1	q2	q3	q4	q5	q6	q7	q8	q9	q10	q11	q12	q13	q14	q15	q16	q17	q18	q20	q21	q22	q23	q24	q25	q26	q27	q28	q29	q30
1	3	3	1	1	2	5	2	1	1	1	5	2	4	2	1	1	2	41,7	8,3	0,0	50,0	3	1	1	1	0	1	62
1	5	2	5	1	1	3	2	3	4	3	4	4	4	4	2	4	4	75,0	58,3	58,3	25,0	1	2	3	1	0	1	37
2	6	2	1	1	1	1	1	1	5	5	1	5	5	5	5	5	5	100,0	100,0	66,7	0,0	1	3	3	3	0	3	56
2	4	1	1	1	4	4	4	5	4	4	5	4	5	5	5	5	4	91,7	91,7	83,3	75,0	3	3	3	3	1	3	100
1	6	1	1	1	5	5	5	1	1	1	1	1	1	1	1	1	1	0,0	0,0	0,0	100,0	3	1	1	1	0	1	32
1	2	1	1	1	4	3	3	2	2	3	5	5	5	5	2	3	2	100,0	33,3	33,3	58,3	2	1	3	1	0	1	32
2	5	2	2	1	5	5	5	1	1	1	1	1	1	1	1	1	2	0,0	8,3	0,0	100,0	3	1	1	1	0	1	29
1	3	3	5	1	3	3	3	3	2	4	5	5	5	5	2	1	1	100,0	8,3	50,0	50,0	1	3	3	1	0	1	33
2	2	1	1	1	3	3	4	3	3	3	3	2	3	2	3	3	2	33,3	41,7	50,0	58,3	1	1	1	2	1	1	64
1	3	1	5	1	3	4	3	4	3	4	4	3	4	4	4	4	4	66,7	75,0	66,7	58,3	3	3	3	3	0	3	88
2	6	1	1	1	1	3	3	3	4	3	5	5	5	5	4	4	4	100,0	75,0	58,3	33,3	1	1	3	1	0	1	50
1	6	1	1	1	3	5	4	1	1	1	2	4	4	4	1	1	1	75,0	0,0	0,0	75,0	1	1	3	1	0	1	53
1	1	3	1	1	4	5	5	1	1	4	4	2	2	2	1	1	1	25,0	0,0	25,0	91,7	3	1	2	1	0	1	22
1	6	2	3	1	2	4	2	1	1	1	4	4	4	4	1	1	1	75,0	0,0	0,0	41,7	1	1	3	1	0	1	39
2	3	1	1	1	4	4	5	4	4	5	4	5	5	5	5	4	4	100,0	83,3	83,3	83,3	3	3	3	3	1	3	96
1	2	2	2	1	3	4	4	2	2	2	5	2	2	4	2	2	2	41,7	25,0	25,0	66,7	3	1	2	1	0	1	29
2	1	3	5	1	3	3	3	4	4	4	4	4	4	4	3	2	4	75,0	50,0	75,0	50,0	1	2	3	1	0	3	30
1	3	1	4	1	5	5	5	1	1	1	1	2	1	1	1	1	1	8,3	0,0	0,0	100,0	3	1	1	1	0	1	23
2	6	2	1	1	4	3	1	3	3	3	5	5	4	2	3	3	3	66,7	50,0	50,0	41,7	3	3	3	1	1	1	62
1	6	1	1	1	2	3	3	3	3	3	4	5	5	5	2	2	3	100,0	33,3	50,0	41,7	2	1	3	1	0	1	51
1	5	3	1	1	1	2	2	1	1	1	5	5	5	5	1	1	5	100,0	33,3	0,0	16,7	2	1	1	1	0	1	59
1	4	3	5	1	5	5	5	5	5	5	5	5	5	5	5	5	5	100,0	100,0	100,0	100,0	3	3	3	3	0	3	112
1	4	3	1	1	3	5	4	3	4	3	5	5	5	3	1	1	3	83,3	16,7	58,3	75,0	2	1	3	1	0	2	46
2	1	1	1	1	3	3	3	3	3	3	3	3	3	3	3	3	3	50,0	50,0	50,0	50,0	1	2	1	2	0	2	64
2	3	3	4	1	2	3	3	2	2	4	5	4	4	4	2	2	2	75,0	25,0	41,7	41,7	1	2	3	2	0	1	50
1	5	1	1	1	2	2	3	1	3	3	5	4	4	5	2	2	1	83,3	16,7	33,3	33,3	3	1	2	1	0	1	25
1	2	1	1	1	2	3	3	1	1	2	4	4	4	4	1	2	2	75,0	16,7	8,3	41,7	2	1	1	1	0	1	33
1	3	1	2	1	1	2	2	2	4	2	5	5	1	5	2	4	2	66,7	41,7	41,7	16,7	1	2	3	1	1	1	72
1	5	2	2	1	2	5	5	1	1	1	4	2	2	2	1	1	1	25,0	0,0	0,0	75,0	2	1	3	1	0	1	40
1	6	1	1	1	4	5	4	1	2	2	2	2	2	2	1	1	2	25,0	8,3	16,7	83,3	3	1	2	1	0	1	35
1	5	1	1	1	1	1	2	3	4	5	4	4	5	5	3	3	2	91,7	41,7	75,0	8,3	1	2	3	1	0	1	57
2	5	1	5	1	3	3	3	3	3	3	3	3	3	3	3	3	3	50,0	50,0	50,0	50,0	1	2	1	2	0	2	64
2	2	2	5	1	5	5	5	1	1	1	2	1	1	1	1	1	1	0,0	0,0	0,0	100,0	3	1	1	1	0	1	51
2	1	3	4	1	5	4	2	2	4	4	4	4	4	4	2	4	2	75,0	41,7	58,3	66,7	1	1	3	1	1	2	50
1	5	2	1	1	5	5	1	1	3	3	1	5	1	1	1	4	5	33,3	58,3	33,3	66,7	3	1	1	1	0	1	30
1	6	2	1	1	2	4	2	1	4	5	4	4	4	5	2	2	2	83,3	25,0	58,3	41,7	1	1	3	1	0	1	37
2	6	3	5	1	1	2	1	1	3	2	5	5	5	5	4	1	4	100,0	50,0	25,0	8,3	1	3	3	2	1	1	43
2	4	1	1	1	4	4	4	5	5	5	4	4	4	4	5	5	5	75,0	100,0	100,0	75,0	3	3	3	3	1	3	99
2	6	1	1	1	4	4	4	4	5	5	4	4	4	5	5	4	4	83,3	83,3	91,7	75,0	3	3	3	3	1	3	96
2	6	3	5	1	1	2	2	1	4	4	2	4	4	5	2	2	2	83,3	25,0	50,0	16,7	1	3	3	3	1	1	46
1	5	2	2	1	3	3	3	3	4	5	3	5	4	3	4	3	3	75,0	58,3	75,0	50,0	3	2	3	1	0	3	31
1	6	1	3	1	3	3	3	3	3	3	3	3	3	3	3	3	3	50,0	50,0	50,0	50,0	1	2	1	2	1	2	37
2	2	3	1	1	1	1	1	4	5	5	2	2	1	1	4	4	4	8,3	75,0	91,7	0,0	1	3	3	1	0	3	44
2	3	2	4	1	4	4	4	4	3	2	5	3	3	2	4	4	3	41,7	66,7	50,0	75,0	3	1	1	2	0	1	64
1	1	4	1	1	5	5	5	1	1	1	3	4	3	3	1	1	2	58,3	8,3	0,0	100,0	1	2	3	2	0	1	52
1	5	3	2	1	3	3	3	3	3	3	5	4	4	4	1	3	3	75,0	33,3	50,0	50,0	1	2	1	1	0	2	74
1	2	1	1	1	1	3	3	2	4	4	1	4	4	4	1	2	1	75,0	8,3	58,3	33,3	1	2	1	2	0	1	78
2	5	1	1	1	4	5	5	1	3	2	2	1	4	2	1	1	1	33,3	0,0	25,0	91,7	3	1	1	3	0	1	40
2	6	3	1	1	1	1	2	3	5	4	5	5	5	4	4	3	2	91,7	50,0	75,0	8,3	2	3	3	3	0	3	29
1	6	1	1	1	5	3	3	3	5	2	2	3	4	4	2	2	3	66,7	33,3	58,3	66,7	2	1	1	1	0	3	54
1	5	1	1	1	4	5	5	1	1	2	1	1	1	1	1	1	1	0,0	0,0	8,3	91,7	1	1	1	1	0	1	36
1	2	1	1	1	1	1	1	2	4	3	4	5	5	5	1	2	2	100,0	16,7	50,0	0,0	1	1	3	3	1	1	56
1	2	1	1	1	2	2	4	3	2	4	5	5	4	4	3	3	4	83,3	58,3	50,0	41,7	1	3	3	1	0	1	57
1	6	2	1	1	4	5	4	1	1	2	4	4	4	4	1	1	1	75,0	0,0	8,3	83,3	3	1	3	1	0	1	33
2	6	2	1	1	4	4	5	4	4	4	5	4	3	3	4	4	4	58,3	75,0	75,0	83,3	2	3	3	1	1	3	45
2	3	1	4	1	3	3	3	3	3	3	3	3	3	3	3	3	3	50,0	50,0	50,0	50,0	1	2	1	2	0	2	64
2	6	1	1	1	5	4	4	5	4	5	5	5	5	5	4	4	4	100,0	75,0	91,7	83,3	3	3	3	3	1	3	105
1	5	1	1	1	2	4	4	1	2	3	4	2	2	2	1	1	2	25,0	8,3	25,0	58,3	2	1	3	1	0	1	51
2	5	3	4	1	2	2	5	1	1	3	4	4	4	4	1	1	4	75,0	25,0	16,7	50,0	3	1	2	1	0	1	27
1	6	1	1	1	3	5	4	1	2	1	1	2	4	4	1	2	1	58,3	8,3	8,3	75,0	3	1	1	1	0	1	33
1	1	1	2	1	3	5	3	2	1	2	1	4	5	3	1	1	1	75,0	0,0	16,7	66,7	3	1	2	1	0	1	43
1	6	3	1	1	1	1	1	2	3	5	5	5	5	5	3	3	4	100,0	58,3	58,3	0,0	1	1	3	2	1	3	49
1	3	2	1	1	4	5	5	1	1	2	2	1	2	2	1	1	1	16,7	0,0	8,3	91,7	3	1	1	1	0	1	45
1	2	1	1	1	3	5	5	1	1	2	2	2	2	2	1	1	1	25,0	0,0	8,3	83,3	1	1	3	1	0	1	23
2	5	1	1	1	4	3	3	4	4	4	3	3	4	4	4	4	4	66,7	75,0	75,0	58,3	3	3	3	3	0	3	86
2	6	2	1	1	2	5	4	1	2	2	2	4	4	4	2	1	2	75,0	16,7	16,7	66,7	3	1	1	1	0	1	24
1	6	1	1	1	1	2	2	3	4	5	5	5	5	5	4	4	3	100,0	66,7	75,0	16,7	1	1	2	1	0	1	62
1	4	2	5	1	4	4	3	3	3	3	2	3	4	2	1	1	1	50,0	0,0	50,0	66,7	3	1	1	1	1	1	42
1	2	3	2	1	4	5	5	1	1	3	5	3	4	4	1	1	3	66,7	16,7	16,7	91,7	3	1	2	2	0	1	47
2	5	2	4	1	3	3	4	3	2	3	4	3	3	3	3	3	3	50,0	50,0	41,7	58,3	1	2	3	3	1	2	81
1	5	2	1	1	5	5	5	1	4	3	2	2	2	1	1	1	1	16,7	0,0	41,7	100,0	3	1	1	1	0	1	25
2	6	2	1	1	4	5	4	1	2	5	5	5	5	5	5	1	4	100,0	58,3	41,7	83,3	3	1	2	1	0	1	39
2	5	1	1	1	5	5	4	5	4	5	4	4	5	5	4	4	4	91,7	75,0	91,7	91,7	3	3	3	3	1	3	97
1	1	1	2	1	3	4	4	1	1	2	3	3	3	3	1	1	1	50,0	0,0	8,3	66,7	2	2	3	1	0	1	37
1	4	2	1	1	3	4	4	1	1	2	2	3	2	2	1	1	2	33,3	8,3	8,3	66,7	3	3	2	1	0	1	30
1	6	4	2	1	5	5	5	1	1	2	5	5	1	1	1	1	1	33,3	0,0	8,3	100,0	3	1	1	1	0	1	31
1	5	2	1	1	1	3	2	2	4	4	5	4	4	5	4	2	2	83,3	41,7	58,3	25,0	1	3	3	1	1	3	29
1	3	3	2	1	2	2	2	2	2	2	4	4	4	4	2	2	2	75,0	25,0	25,0	25,0	1	1	3	1	0	1	41
1	6	1	1	1	4	2	2	1	1	2	4	4	4	2	3	2	1	58,3	25,0	8,3	41,7	3	1	1	1	0	1	39
2	5	4	1	1	2	3	4	2	4	4	4	4	3	4	4	3	2	66,7	50,0	58,3	50,0	1	1	3	1	0	2	41
2	5	2	1	1	4	5	4	2	3	4	3	5	4	4	2	2	2	83,3	25,0	50,0	83,3	2	1	2	1	0	1	59
1	5	2	1	1	4	5	5	1	2	2	4	4	2	4	4	1	4	58,3	50,0	16,7	91,7	2	1	2	1	0	1	43
1	6	1	1	1	4	5	5	1	1	1	1	4	3	1	3	3	3	41,7	50,0	0,0	91,7	3	1	1	1	0	1	18
2	5	3	4	1	1	1	1	1	3	3	5	5	5	5	3	5	3	100,0	66,7	33,3	0,0	1	2	1	2	0	1	52
1		2	1	1	5	5	5	1	1	1	1	1	1	1	1	1	1	0,0	0,0	0,0	100,0	3	1	1	1	0	1	22
1	4	1	2	1	4	5	5	1	1	3	4	2	4	4	2	2	2	58,3	25,0	16,7	91,7	2	1	2	1	0	1	39
2	5	2	3	1	2	5	5	1	1	2	2	1	2	2	1	1	1	16,7	0,0	8,3	75,0	1	2	1	2	0	1	39
1	5	4	1	1	3	4	3	1	3	2	4	4	4	3	2	1	2	66,7	16,7	25,0	58,3	2	1	3	1	0	1	48
1	3	3	1	1	5	5	5	1	1	1	1	1	1	1	1	1	1	0,0	0,0	0,0	100,0	3	1	1	1	0	1	22
1	2	1	1	1	4	4	3	1	2	2	3	4	2	5	4	4	4	66,7	75,0	16,7	66,7	1	1	1	2	0	1	58
1	5	1	1	1	4	4	4	4	5	3	4	3	5	3	4	4	2	66,7	58,3	75,0	75,0	1	3	3	3	0	3	86
1	6	3	1	1	4	4	4	1	1	1	5	5	4	2	1	1	1	66,7	0,0	0,0	75,0	2	1	2	1	0	1	19
2	5	2	4	1	3	5	5	1	1	1	5	4	5	4	2	1	1	83,3	8,3	0,0	83,3	2	1	3	1	0	1	47
1	5	3	1	1	2	3	3	3	3	4	5	5	5	5	2	2	3	100,0	33,3	58,3	41,7	1	2	2	1	1	1	34
1	4	1	1	1	5	3	3	1	3	2	3	3	1	3	1	1	2	33,3	8,3	25,0	66,7	1	1	1	1	0	1	62
2	5	1	1	1	4	4	4	4	4	4	4	4	4	4	4	4	4	75,0	75,0	75,0	75,0	3	3	3	3	1	3	112
1	2	1	2	1	5	5	5	1	1	3	1	1	1	1	1	1	1	0,0	0,0	16,7	100,0	3	1	1	1	0	1	24
1	5	2	3	1	4	4	4	1	1	1	4	1	1	4	1	1	1	25,0	0,0	0,0	75,0	1	1	3	1	0	1	37
1	6	1	1	1	4	4	4	1	4	4	2	3	2	2	3	2	2	33,3	33,3	50,0	75,0	1	1	1	1	1	1	22
1	2	1	5	1	3	4	4	1	1	2	4	3	2	1	1	1	1	25,0	0,0	8,3	66,7	3	1	2	1	0	1	36
1	3	3	5	1	5	5	5	1	1	1	5	1	1	1	1	1	1	0,0	0,0	0,0	100,0	3	1	2	1	1	1	26
1	6	1	1	1	2	3	4	1	3	4	2	4	2	4	2	2	2	58,3	25,0	41,7	50,0	2	1	3	1	0	1	32
1	6	2	1	1	4	4	4	3	3	4	5	4	4	4	3	3	2	75,0	41,7	58,3	75,0	1	2	3	1	0	1	48
1	3	1	1	1	3	5	5	2	2	2	3	1	3	3	1	1	1	33,3	0,0	25,0	83,3	1	1	1	1	0	1	30
1	1	1	5	1	3	4	4	1	1	2	4	4	4	2	1	1	1	58,3	0,0	8,3	66,7	3	1	2	1	0	1	39
1	6	2	1	1	5	5	4	1	1	1	1	1	1	1	1	1	1	0,0	0,0	0,0	91,7	3	1	1	1	0	1	27
1	6	1	4	1	3	3	3	1	1	1	3	1	2	2	1	1	1	16,7	0,0	0,0	50,0	1	1	1	1	0	1	46
1	1	2	5	1	3	4	4	1	1	1	4	1	3	3	1	1	1	33,3	0,0	0,0	66,7	1	1	1	1	0	1	22
2	5	3	1	1	4	5	5	1	1	1	5	1	2	2	1	1	1	16,7	0,0	0,0	91,7	1	1	2	1	0	1	48
1	6	2	5	1	5	4	4	1	2	2	1	2	2	2	1	1	1	25,0	0,0	16,7	83,3	3	1	2	1	0	1	30
1	5	2	1	1	4	5	5	1	1	3	4	4	4	4	4	4	4	75,0	75,0	16,7	91,7	1	1	3	1	1	1	23
1	5	2	1	1	4	5	4	1	1	1	2	2	2	2	1	1	1	25,0	0,0	0,0	83,3	3	1	1	1	0	1	28
2	2	1	4	1	2	3	2	2	4	3	2	2	2	3	2	4	4	33,3	58,3	50,0	33,3	2	2	2	2	1	2	48
1	6	3	5	1	2	3	3	1	4	4	4	5	5	4	1	1	1	91,7	0,0	50,0	41,7	1	3	3	1	0	1	47
2	4	4	2	1	1	2	2	1	1	1	5	5	5	5	1	1	1	100,0	0,0	0,0	16,7	3	1	1	1	1	3	87
1	5	1	1	1	2	4	3	2	2	2	3	3	4	3	2	2	2	58,3	25,0	25,0	50,0	1	1	2	2	0	1	49
1	5	1	1	1	5	5	5	1	1	2	4	1	1	1	1	1	1	0,0	0,0	8,3	100,0	3	1	1	1	0	1	23
1	2	1	2	1	2	4	4	1	3	3	4	4	4	3	3	4	3	66,7	58,3	33,3	58,3	1	1	2	1	0	1	52
2	5	4	4	1	2	4	4	1	1	1	2	4	2	1	1	1	1	33,3	0,0	0,0	58,3	2	1	3	2	0	1	35
2	6	2	1	1	2	4	4	1	4	2	1	4	4	4	2	2	2	75,0	25,0	33,3	58,3	3	1	2	1	1	1	35
1	2	1	1	1	2	4	4	1	3	5	3	4	4	4	2	4	3	75,0	50,0	50,0	58,3	1	1	1	1	0	1	48
1	6	3	2	1	1	3	1	1	1	1	5	1	4	2	1	1	1	33,3	0,0	0,0	16,7	1	1	3	1	1	1	53
1	6	1	1	1	2	2	3	1	1	2	5	3	4	4	2	2	2	66,7	25,0	8,3	33,3	1	1	3	1	0	1	34
2	4	1	1	1	5	5	5	4	4	4	4	4	1	5	4	5	5	58,3	91,7	75,0	100,0	3	3	3	3	1	3	103
2	5	4	4	1	1	1	1	1	1	1	5	5	5	5	1	1	4	100,0	25,0	0,0	0,0	1	3	3	1	1	2	88
1	6	1	2	1	2	2	2	2	3	2	4	4	4	5	2	3	2	83,3	33,3	33,3	25,0	3	1	1	1	0	1	56
2	6	2	5	1	3	3	3	3	3	3	3	3	3	3	3	3	3	50,0	50,0	50,0	50,0	1	2	1	2	0	2	64
2	6	3	5	1	1	1	1	5	5	2	5	5	5	5	5	5	5	100,0	100,0	75,0	0,0	1	3	3	3	1	3	36
2	5	1	1	2	1	2	2	4	4	2	5	5	5	4	4	4	4	91,7	75,0	58,3	16,7	1	1	2	3	1	1	73
1	4	3	3	2	1	1	1	1	3	4	5	5	5	5	2	1	2	100,0	16,7	41,7	0,0	1	3	3	1	1	1	62
1	1	4	4	2	5	5	5	1	3	3	3	3	5	1	1	3	1	50,0	16,7	33,3	100,0	1	1	3	1	0	1	67
2		1	5	2	4	5	5	1	1	1	5	1	1	3	1	1	1	16,7	0,0	0,0	91,7	1	1	3	1	0	1	51
2	4	2	3	2	1	2	2	3	4	4	4	3	4	4	1	2	3	66,7	25,0	66,7	16,7	2	2	3	1	1	1	91
2	1	1	5	2	3	5	4	1	1	1	5	1	3	3	1	1	1	33,3	0,0	0,0	75,0	2	1	3	1	0	1	63
2	5	2	1	2	1	2	2	3	4	4	5	5	5	5	2	2	2	100,0	25,0	66,7	16,7	1	1	1	1	1	2	76
1	6	4	4	2	3	4	3	1	3	4	3	3	3	3	3	2	2	50,0	33,3	41,7	58,3	1	1	3	1	0	1	44
2	3	3	2	2	1	1	2	1	3	4	5	4	5	4	1	1	3	83,3	16,7	41,7	8,3	1	1	3	2	0	1	89
2	5	2	1	2	1	2	2	4	5	5	5	5	5	5	4	3	4	100,0	66,7	91,7	16,7	1	3	3	1	1	1	70
2	6	2	1	2	3	3	2	1	1	1	4	4	4	4	1	1	1	75,0	0,0	0,0	41,7	2	1	3	1	0	3	67
2	5	2	4	2	1	3	1	3	3	3	5	3	5	3	3	2	3	66,7	41,7	50,0	16,7	1	3	3	1	1	2	73
1	5	1	1	2	2	3	3	3	4	3	4	4	4	4	2	2	2	75,0	25,0	58,3	41,7	1	3	3	1	0	2	75
2	6	2	2	2	3	3	3	1	3	3	5	4	4	3	2	2	3	66,7	33,3	33,3	50,0	1	1	3	3	1	1	93
1	1	1	5	2	5	5	5	1	2	3	4	2	2	2	1	1	1	25,0	0,0	25,0	100,0	1	1	1	1	0	1	75
2	2	1	3	2	1	2	3	1	2	4	5	5	5	5	1	1	1	100,0	0,0	33,3	25,0	2	1	3	1	0	1	80
2	3	2	2	2	2	2	2	1	1	3	5	5	5	5	2	2	1	100,0	16,7	16,7	25,0	1	2	3	1	1	2	71
1	5	3	4	2	1	1	1	1	5	4	5	5	5	5	1	2	2	100,0	16,7	58,3	0,0	1	3	3	1	1	3	98
1	1	2	5	2	1	2	1	3	5	5	5	5	5	5	4	5	4	100,0	83,3	83,3	8,3	1	2	3	1	1	3	91
1	5	4	4	2	1	2	2	2	2	2	5	4	4	4	1	1	1	75,0	0,0	25,0	16,7	1	3	3	1	0	1	84
1	4	4	4	2	1	3	2	3	3	3	4	4	4	2	1	2	4	58,3	33,3	50,0	25,0	1	1	1	1	0	1	53
2	2	3	1	2	1	2	1	3	4	4	5	5	5	5	4	3	4	100,0	66,7	66,7	8,3	1	2	3	1	1	3	74
1	3	3	4	2	1	1	1	4	4	4	5	5	5	5	4	4	4	100,0	75,0	75,0	0,0	1	3	3	1	1	1	83
2	2	1	1	2	2	1	3	1	3	3	5	5	4	4	4	3	3	83,3	58,3	33,3	25,0	1	1	3	2	1	1	74
2	6	1	2	2	1	1	1	3	5	4	5	5	5	5	3	2	2	100,0	33,3	75,0	0,0	1	3	3	1	0	1	85
1	3	2	1	2	2	2	2	2	2	2	5	4	4	4	1	1	2	75,0	8,3	25,0	25,0	1	1	3	1	0	1	83
2	5	3	2	2	1	1	1	5	5	5	5	1	5	5	5	5	5	66,7	100,0	100,0	0,0	1	2	3	1	1	3	109
1	3	3	5	2	3	3	3	2	3	3	4	4	4	4	3	2	1	75,0	25,0	41,7	50,0	1	3	3	1	1	1	72
2	5	2	5	2	1	1	1	3	4	4	5	5	5	5	5	5	5	100,0	100,0	66,7	0,0	1	2	3	1	0	3	82
2	3	3	2	2	1	1	1	2	2	3	5	5	4	3	4	4	4	75,0	75,0	33,3	0,0	1	1	2	1	0	1	79
2	1	1	5	2	3	3	3	3	3	3	3	3	3	3	3	3	3	50,0	50,0	50,0	50,0	2	2	1	1	1	2	87
2	4	4	4	2	2	3	2	1	5	5	5	5	4	4	3	2	3	83,3	41,7	66,7	33,3	3	3	2	1	1	3	63
1	4	4	2	2	3	3	3	3	3	4	5	5	5	5	2	2	2	100,0	25,0	58,3	50,0	2	1	2	1	1	1	90
2	5	2	1	2	1	1	1	3	4	4	5	5	5	5	3	4	4	100,0	66,7	66,7	0,0	1	1	3	1	1	3	79
1	3	3	5	2	1	1	1	2	5	5	5	5	5	5	4	4	4	100,0	75,0	75,0	0,0	1	1	3	2	1	2	72
2	3	2	3	2	3	3	3	1	3	3	3	3	3	3	2	4	3	50,0	50,0	33,3	50,0	1	2	3	2	0	2	81
1	6	1	1	2	1	3	3	3	4	3	5	4	4	4	3	3	4	75,0	58,3	58,3	33,3	1	1	3	1	1	2	66
1	1	4	5	2	3	4	4	1	3	2	4	5	5	5	2	2	1	100,0	16,7	25,0	66,7	1	1	3	1	1	1	58
2	3	1	1	2	1	2	1	5	4	5	5	5	5	5	5	5	5	100,0	100,0	91,7	8,3	1	3	3	1	0	2	105
2	6	1	1	2	1	2	2	3	4	4	4	5	5	5	5	4	4	100,0	83,3	66,7	16,7	1	1	3	1	0	2	61
1	1	1	5	2	2	3	2	3	2	3	3	3	4	3	1	3	2	58,3	25,0	41,7	33,3	1	1	3	2	0	1	78
1	4	3	1	2	2	4	4	2	2	2	5	5	4	5	2	4	4	91,7	58,3	25,0	58,3	1	1	3	1	0	2	70
2	2	3	1	2	1	1	1	4	4	4	5	1	1	5	4	4	4	33,3	75,0	75,0	0,0	1	1	3	1	1	3	77
2	6	1	1	2	4	3	3	4	4	4	3	3	4	4	4	3	4	66,7	66,7	75,0	58,3	1	3	2	3	0	2	72
2	3	2	1	2	1	3	2	1	1	3	5	5	5	5	2	2	2	100,0	25,0	16,7	25,0	1	1	1	1	0	1	74
1	6	1	5	2	1	2	2	1	3	3	4	4	5	4	1	3	4	83,3	41,7	33,3	16,7	1	2	1	1	0	1	74
1	5	4	1	2	2	3	2	1	3	4	4	4	4	5	1	1	1	83,3	0,0	41,7	33,3	2	1	3	1	0	3	59
2	1	3	2	2	1	2	1	2	2	2	5	4	5	5	2	2	4	91,7	41,7	25,0	8,3	1	3	3	2	1	2	71
2	3	3	5	2	1	1	1	2	4	5	5	4	4	5	2	1	3	83,3	25,0	66,7	0,0	1	3	3	2	1	1	86
1	3	2	3	2	2	2	2	1	2	1	4	5	5	5	1	2	2	100,0	16,7	8,3	25,0	1	1	3	1	0	2	82
2	6	1	1	2	3	3	3	1	1	2	4	4	4	5	1	2	2	83,3	16,7	8,3	50,0	2	1	1	1	0	1	68
1	3	2	3	2	3	1	5	2	2	1	5	4	4	4	1	2	2	75,0	16,7	16,7	50,0	1	2	3	1	0	1	60
2	6	2	4	2	3	1	2	2	2	4	5	5	5	5	1	1	3	100,0	16,7	41,7	25,0	1	1	3	1	0	1	81
2	4	4	2	2	4	5	4	3	4	4	4	5	4	4	3	1	3	83,3	33,3	66,7	83,3	1	3	3	1	0	3	87
2	3	3	3	2	3	3	3	3	3	3	3	3	3	3	3	3	3	50,0	50,0	50,0	50,0	3	1	2	1	0	1	112
2	5	1	1	2	3	3	3	3	4	4	5	4	4	4	2	2	3	75,0	33,3	66,7	50,0	1	3	3	3	0	1	81
2	6	1	1	2	1	1	1	3	5	5	5	5	5	5	5	5	5	100,0	100,0	83,3	0,0	1	1	3	3	1	2	24
1	2	1	4	2	1	1	1	4	4	4	5	5	5	5	5	5	4	100,0	91,7	75,0	0,0	1	2	3	2	1	1	64
1	1	1	5	2	1	2	3	1	2	2	4	4	4	3	1	1	1	66,7	0,0	16,7	25,0	1	1	3	1	0	1	73
1	2	4	2	2	1	4	3	2	4	4	4	3	3	4	2	3	3	58,3	41,7	58,3	41,7	1	1	3	1	0	1	78
1	2	1	2	2	1	4	4	4	3	2	5	5	5	5	3	4	2	100,0	50,0	50,0	50,0	1	3	3	1	0	2	85
1	5	3	1	2	1	2	2	1	1	1	5	2	4	5	1	1	1	66,7	0,0	0,0	16,7	3	1	2	2	0	1	41
1	4	3	1	2	2	3	2	1	1	1	5	4	4	5	1	1	1	83,3	0,0	0,0	33,3	1	1	3	1	0	1	43
1	1	3	2	2	4	4	3	2	4	4	1	1	1	1	3	3	3	0,0	50,0	58,3	66,7	1	2	3	1	0	1	66
1	5	3	4	2	2	1	3	5	5	4	5	5	5	5	4	5	4	100,0	83,3	91,7	25,0	1	2	3	1	0	3	65
2	3	1	1	2	2	2	3	2	3	3	5	4	4	5	3	2	2	83,3	33,3	41,7	33,3	1	2	3	1	0	1	91
2	3	2	5	2	2	3	3	2	3	3	5	4	4	4	2	2	2	75,0	25,0	41,7	41,7	2	2	3	1	1	1	74
2	5	3	2	2	1	3	1	1	2	2	5	4	4	4	1	1	2	75,0	8,3	16,7	16,7	1	1	3	3	0	3	86
2	3	4	2	2	5	5	5	1	4	1	5	1	1	1	1	1	1	0,0	0,0	25,0	100,0	3	2	3	1	0	3	68
2	4	3	1	2	1	1	1	3	2	2	5	5	5	5	2	2	3	100,0	33,3	33,3	0,0	2	1	1	1	1	1	76
1	4	1	1	2	3	3	4	3	2	2	4	4	4	4	1	1	1	75,0	0,0	33,3	58,3	2	3	3	1	1	1	79
2	1	2	1	2	3	3	3	3	3	3	3	3	3	3	3	3	3	50,0	50,0	50,0	50,0	1	2	1	2	0	2	64
2	2	1	1	2	4	3	2	3	3	3	2	2	2	2	3	3	3	25,0	50,0	50,0	50,0	1	2	1	2	1	2	74
1	2	1	2	2	3	4	3	1	2	1	5	4	4	4	1	3	1	75,0	16,7	8,3	58,3	2	1	1	1	0	1	68
2	2	3	2	2	1	1	1	4	4	4	5	5	5	5	3	3	4	100,0	58,3	75,0	0,0	1	2	3	1	1	2	94
2	3	2	5	2	1	2	2	2	4	5	5	5	5	4	4	4	3	91,7	66,7	66,7	16,7	1	3	3	1	1	3	108
1	4	4	1	2	3	1	3	2	2	4	2	4	2	4	4	4	4	58,3	75,0	41,7	33,3	1	1	3	2	1	1	70
2	4	1	1	2	4	4	4	3	4	4	4	4	4	4	3	3	3	75,0	50,0	66,7	75,0	3	3	1	2	0	3	78
2	3	4	1	2	1	5	1	3	5	5	5	5	5	5	3	3	3	100,0	50,0	83,3	33,3	1	3	3	2	0	2	79
1	5	2	5	2	1	2	2	3	4	4	5	5	5	5	2	4	4	100,0	58,3	66,7	16,7	1	2	3	2	1	1	81
1	3	4	1	2	3	5	5	1	1	1	5	5	5	5	1	1	1	100,0	0,0	0,0	83,3	1	1	1	1	0	1	28
2	3	3	5	2	1	1	1	3	4	4	5	5	5	5	3	2	4	100,0	50,0	66,7	0,0	1	3	3	1	1	2	76
1	3	3	1	2	5	3	5	1	1	1	5	5	5	5	1	1	1	100,0	0,0	0,0	83,3	1	1	3	1	0	1	38
2	1	3	5	2	2	3	3	3	4	4	5	5	4	4	1	1	1	83,3	0,0	66,7	41,7	2	1	3	1	0	1	75
1	6	2	2	2	2	2	2	2	4	4	5	5	4	4	4	2	4	83,3	58,3	58,3	25,0	3	1	2	1	0	1	60
2	5	2	4	2	1	3	3	4	3	2	5	5	5	2	3	3	3	75,0	50,0	50,0	33,3	3	1	1	3	0	2	82
2	2	1	5	2	1	3	2	2	3	4	4	4	4	4	2	2	2	75,0	25,0	50,0	25,0	2	2	3	2	0	1	74
1	5	4	1	2	1	1	2	1	3	4	5	5	5	5	1	4	4	100,0	50,0	41,7	8,3	1	1	3	1	1	1	51
2	6	3	1	2	2	3	4	1	3	4	4	5	5	4	1	2	3	91,7	25,0	41,7	50,0	1	1	3	1	0	1	51
2	3	4	4	2	2	3	2	3	4	5	5	4	4	4	3	3	2	75,0	41,7	75,0	33,3	2	1	3	1	1	1	61
1		4	3	2	2	2	2	1	3	5	2	5	5	5	5	2	3	100,0	58,3	50,0	25,0	1	2	3	1	0	1	82
1	5	2	1	2	1	1	1	2	2	4	5	5	5	5	2	2	3	100,0	33,3	41,7	0,0	1	2	1	1	1	1	79
1	1	1	1	2	4	4	4	1	1	2	2	4	4	4	2	2	2	75,0	25,0	8,3	75,0	1	1	3	1	0	1	77
2	2	1	5	2	2	2	3	4	3	3	4	4	5	5	4	3	3	91,7	58,3	58,3	33,3	2	1	3	1	0	1	83
2	6	1	1	2	1	3	3	2	4	4	4	5	4	5	3	4	3	91,7	58,3	58,3	33,3	3	2	3	3	0	1	81
1	5	1	4	2	3	3	3	1	1	3	5	5	5	3	1	1	1	83,3	0,0	16,7	50,0	1	3	3	1	0	2	72
2	5	3	4	2	3	4	4	3	4	3	1	3	2	3	1	1	3	41,7	16,7	58,3	66,7	1	3	1	2	1	1	81
1	6	2	1	2	1	1	1	3	3	3	5	5	5	5	3	3	3	100,0	50,0	50,0	0,0	1	3	3	1	0	2	74
1	5	3	2	2	2	2	2	1	2	2	5	4	5	5	1	1	1	91,7	0,0	16,7	25,0	1	1	3	1	1	1	66
2	1	1	1	2	2	4	2	1	3	2	4	4	4	4	3	3	3	75,0	50,0	25,0	41,7	1	1	2	1	0	1	86
2	3	4	2	2	1	1	1	4	5	5	5	5	3	5	4	5	4	83,3	83,3	91,7	0,0	1	3	3	2	0	3	110
2	5	3	4	2	1	2	1	1	2	4	5	4	4	4	2	1	2	75,0	16,7	33,3	8,3	1	3	3	1	0	3	86
2	6	1	1	2	3	3	3	2	2	2	3	3	3	3	2	1	2	50,0	16,7	25,0	50,0	2	1	2	1	0	1	49
2	2	3	2	2	5	4	5	1	3	3	2	4	2	2	2	1	4	41,7	33,3	33,3	91,7	2	2	2	1	0	1	41
2	2	2	1	2	1	1	1	4	4	4	4	4	4	5	3	3	4	83,3	58,3	75,0	0,0	1	2	1	1	0	1	60
2	2	2	1	2	3	3	3	3	3	3	3	3	3	3	3	3	3	50,0	50,0	50,0	50,0	1	2	1	2	0	2	64
2	3	2	1	2	1	2	2	4	4	5	4	4	4	4	4	4	4	75,0	75,0	83,3	16,7	2	1	3	1	1	2	79
2	5	3	1	2	2	2	4	1	2	2	4	4	4	4	2	1	2	75,0	16,7	16,7	41,7	1	1	3	1	0	1	80
2	5	3	4	2	3	3	3	1	3	3	4	2	4	2	1	1	1	41,7	0,0	33,3	50,0	3	3	2	1	1	1	73
2	3	2	1	2	1	2	2	3	3	4	5	5	5	5	3	3	4	100,0	58,3	58,3	16,7	1	3	3	1	1	3	77
2	3	4	2	2	1	1	1	5	5	5	5	5	5	5	4	5	5	100,0	91,7	100,0	0,0	1	2	3	2	1	3	97
1	3	1	3	2	1	2	2	2	3	3	4	5	5	5	1	1	1	100,0	0,0	41,7	16,7	1	1	3	2	0	1	81
1	3	4	4	2	1	3	3	2	3	3	5	4	5	4	2	3	3	83,3	41,7	41,7	33,3	1	1	3	1	0	1	85
2	1	3	5	2	3	3	3	3	3	3	3	3	3	3	3	3	3	50,0	50,0	50,0	50,0	1	2	1	2	0	2	64
1	2	1	3	2	1	3	3	4	4	4	4	5	5	5	3	4	4	100,0	66,7	75,0	33,3	2	1	3	1	1	3	88
2	3	1	2	2	1	5	5	4	3	5	3	3	5	4	3	2	2	75,0	33,3	75,0	66,7	1	2	2	2	0	2	70
2	3	4	4	2	1	1	1	1	3	3	5	5	5	5	5	5	3	100,0	83,3	33,3	0,0	1	3	3	2	1	1	87
1	3	3	2	2	2	1	1	1	3	3	5	5	5	5	1	1	1	100,0	0,0	33,3	8,3	2	1	3	1	1	1	93
2	6	4	2	2	1	3	3	3	5	5	5	1	1	1	4	4	4	0,0	75,0	83,3	33,3	1	2	1	2	1	1	99
2	4	2	5	2	4	4	3	2	1	1	4	2	4	4	1	1	1	58,3	0,0	8,3	66,7	1	1	3	3	1	1	54
2	1	3	4	2	5	1	1	1	1	1	1	1	1	1	1	1	1	0,0	0,0	0,0	33,3	1	1	1	1	0	1	16
1	5	3	1	2	1	2	2	1	4	4	4	5	5	5	1	1	2	100,0	8,3	50,0	16,7	1	3	3	1	0	1	71
1	3	1	1	2	2	4	3	4	3	4	4	4	4	4	1	1	2	75,0	8,3	66,7	50,0	1	1	3	1	0	1	91
2	5	2	5	2	1	1	1	2	4	4	5	4	4	4	2	2	2	75,0	25,0	58,3	0,0	2	3	3	1	0	3	76
2	2	1	2	2	1	1	1	2	2	3	5	2	4	4	2	1	1	58,3	8,3	33,3	0,0	1	3	3	3	0	1	88
2	6	2	1	2	1	1	1	2	5	5	5	5	5	5	5	5	5	100,0	100,0	75,0	0,0	1	3	3	3	1	3	59
2	6	4	1	2	1	1	1	3	5	5	5	5	5	5	4	5	4	100,0	83,3	83,3	0,0	1	2	3	1	0	2	81
2	3	1	5	2	1	4	2	1	1	1	5	4	4	4	1	1	1	75,0	0,0	0,0	33,3	1	1	3	1	0	1	79
1	3	4	1	2	2	3	2	3	3	3	4	4	4	4	3	2	3	75,0	41,7	50,0	33,3	1	2	3	1	0	3	72
1	6	2	2	2	1	1	2	4	4	4	5	5	5	5	2	3	3	100,0	41,7	75,0	8,3	1	3	3	1	1	3	90
2	5	2	5	2	1	1	1	5	5	5	5	5	5	5	4	4	4	100,0	75,0	100,0	0,0	3	1	3	1	1	1	62
2	2	1	5	2	3	3	3	3	3	3	3	3	3	3	3	3	3	50,0	50,0	50,0	50,0	1	2	1	2	0	2	64
1	1	3	5	2	1	2	2	2	4	2	5	4	5	5	2	2	2	91,7	25,0	41,7	16,7	2	1	3	1	0	1	60
2	6	3	2	2	1	1	1	3	4	3	5	5	5	5	3	2	3	100,0	41,7	58,3	0,0	1	1	3	2	1	1	71
1	5	1	1	2	1	4	4	1	4	4	5	5	5	5	3	5	5	100,0	83,3	50,0	50,0	1	1	3	3	0	1	53
1	5	3	5	2	1	1	1	3	3	5	5	5	5	5	2	2	2	100,0	25,0	66,7	0,0	2	2	3	1	1	1	62
2	3	2	4	2	1	2	2	4	4	4	5	4	4	4	4	4	4	75,0	75,0	75,0	16,7	2	1	3	1	0	2	67
2	5	4	2	2	1	1	1	1	5	5	5	5	5	4	2	2	5	91,7	50,0	66,7	0,0	1	3	3	1	1	1	61
1	3	2	4	2	2	3	3	3	4	4	3	4	4	4	3	3	3	75,0	50,0	66,7	41,7	2	2	3	1	0	3	78
2	1	2	2	2	5	5	5	4	4	5	5	5	5	5	1	4	5	100,0	58,3	83,3	100,0	1	3	3	1	1	1	104
2	5	1	4	2	1	2	2	4	4	3	5	2	4	5	3	2	4	66,7	50,0	66,7	16,7	1	1	3	1	0	1	102
2	3	3	1	2	2	2	2	2	4	3	4	4	4	4	4	4	4	75,0	75,0	50,0	25,0	1	1	3	1	1	1	69
1	1	4	5	2	1	1	5	2	2	2	5	5	5	5	2	2	2	100,0	25,0	25,0	33,3	1	1	3	1	1	3	69
1	6	1	1	2	1	3	2	1	3	3	5	5	5	5	2	2	2	100,0	25,0	33,3	25,0	1	1	3	2	0	3	72
1	5	3	1	2	2	3	3	3	4	4	5	4	4	5	1	2	3	83,3	25,0	66,7	41,7	1	2	3	1	0	1	55
2	5	4	2	2	1	1	1	4	4	4	5	5	5	5	4	4	4	100,0	75,0	75,0	0,0	1	1	3	1	1	3	82
1	1	1	1	2	3	3	3	1	3	3	3	3	3	3	2	4	4	50,0	58,3	33,3	50,0	2	1	1	1	0	1	53
1	3	1	1	2	2	2	2	4	3	3	5	5	5	5	1	1	1	100,0	0,0	58,3	25,0	1	1	3	1	0	1	93
1	5	4	5	2	2	2	2	1	2	3	4	2	4	4	2	2	2	58,3	25,0	25,0	25,0	2	3	3	1	0	2	61
2	5	2	5	2	1	3	3	2	4	1	5	5	5	4	1	1	1	91,7	0,0	33,3	33,3	1	1	3	1	1	1	86
2	2	1	1	2	1	2	2	1	4	4	4	4	4	4	2	2	2	75,0	25,0	50,0	16,7	1	1	3	1	0	2	75
1	5	4	1	2	1	4	4	1	2	4	5	5	4	5	2	2	2	91,7	25,0	33,3	50,0	2	1	3	1	0	1	84
2	3	2	1	2	5	1	5	1	1	1	5	1	1	1	1	1	1	0,0	0,0	0,0	66,7	1	1	1	1	0	1	64
2	5	3	5	2	5	2	2	1	1	1	2	2	2	2	1	1	1	25,0	0,0	0,0	50,0	1	3	1	1	0	1	45
2	3	3	4	2	4	4	4	1	1	1	4	4	5	4	1	2	2	83,3	16,7	0,0	75,0	1	1	3	1	0	1	88
2	2	1	1	2	2	3	3	1	4	4	4	4	4	4	3	3	4	75,0	58,3	50,0	41,7	2	1	3	2	0	3	66
1	1	4	1	2	1	2	2	3	3	3	5	5	5	5	4	4	4	100,0	75,0	50,0	16,7	1	2	3	1	0	3	81
1	5	4	4	2	4	5	4	3	4	3	5	4	4	5	1	1	1	83,3	0,0	58,3	83,3	1	2	3	1	0	2	77
2	1	1	5	2	1	3	2	2	2	4	3	5	4	4	3	2	3	83,3	41,7	41,7	25,0	3	1	2	1	0	1	83
1	3	3	5	2	1	4	3	3	4	4	5	4	4	5	2	2	2	83,3	25,0	66,7	41,7	1	1	3	1	0	1	72
1	5	3	4	2	5	5	5	1	1	1	3	1	1	2	1	1	1	8,3	0,0	0,0	100,0	1	1	3	1	0	1	100
2	3	2	5	2	1	1	1	4	3	3	5	5	5	5	3	4	4	100,0	66,7	58,3	0,0	1	1	3	1	1	3	77
1	2	1	5	2	2	3	3	2	3	3	4	4	5	4	2	2	2	83,3	25,0	41,7	41,7	2	2	3	1	0	2	60
1	3	2	3	2	1	4	4	3	2	2	4	5	5	5	4	2	2	100,0	41,7	33,3	50,0	1	3	3	1	1	1	90
1	6	2	1	2	3	4	4	2	1	2	4	3	3	4	1	2	2	58,3	16,7	16,7	66,7	2	2	3	1	0	1	84
2	5	1	5	2	3	3	3	3	3	3	3	3	3	3	3	3	3	50,0	50,0	50,0	50,0	1	2	1	2	0	2	64
1	5	4	1	2	2	2	2	1	2	5	4	4	2	4	2	1	1	58,3	8,3	41,7	25,0	1	1	1	1	0	1	74
2	5	3	1	2	1	2	2	2	4	4	5	4	4	4	2	2	2	75,0	25,0	58,3	16,7	1	1	3	3	0	1	72
1	3	2	5	2	2	3	2	1	3	1	4	4	4	4	3	1	3	75,0	33,3	16,7	33,3	1	3	3	1	0	2	84
2	1	4	5	2	1	5	1	1	4	1	5	5	5	2	1	1	1	75,0	0,0	25,0	33,3	1	1	3	1	0	1	46
2	3	2	1	2	1	1	1	3	2	3	5	5	5	5	2	2	4	100,0	41,7	41,7	0,0	1	3	3	3	1	1	89
2	3	3	5	2	1	2	2	2	3	4	5	4	4	5	3	3	4	83,3	58,3	50,0	16,7	1	1	1	2	1	1	71
1	1	1	5	2	1	3	3	1	3	4	4	4	5	4	3	5	4	83,3	75,0	41,7	33,3	3	1	2	1	0	2	87
1	1	4	5	2	1	2	5	1	1	1	4	1	1	1	1	1	1	0,0	0,0	0,0	41,7	1	1	2	1	0	1	65
2	4	2	5	2	1	1	1	3	3	3	5	5	3	4	4	4	3	75,0	66,7	50,0	0,0	1	3	3	2	1	1	63
1	1	2	3	2	5	5	5	1	1	1	3	1	1	1	1	1	1	0,0	0,0	0,0	100,0	1	1	2	1	0	1	39
1	5	3	2	2	2	4	4	2	4	4	4	4	4	4	2	4	4	75,0	58,3	58,3	58,3	2	2	3	1	1	3	61
1	6	4	2	2	4	5	5	1	1	2	4	2	2	4	1	1	1	41,7	0,0	8,3	91,7	1	1	3	1	0	1	69
1	5	3	4	2	5	5	5	1	1	1	2	2	1	2	1	1	1	16,7	0,0	0,0	100,0	2	1	2	1	0	1	42
1	3	3	5	2	1	3	3	1	3	3	5	4	5	3	1	1	1	75,0	0,0	33,3	33,3	1	1	3	1	1	1	70
1	1	1	2	2	2	4	4	2	2	4	4	4	4	4	2	2	2	75,0	25,0	41,7	58,3	2	1	3	1	0	1	83
2	1	1	5	2	5	5	5	3	3	3	5	1	5	1	1	1	1	33,3	0,0	50,0	100,0	1	2	1	2	0	2	64
2	1	2	4	2	1	1	1	4	5	4	5	5	5	5	5	5	5	100,0	100,0	83,3	0,0	1	3	3	1	1	3	90
1	5	3	2	2	1	4	4	2	2	2	4	4	4	4	1	2	1	75,0	8,3	25,0	50,0	1	1	3	1	1	1	60
1	5	4	5	2	3	3	3	3	3	3	5	5	5	5	3	3	3	100,0	50,0	50,0	50,0	1	2	3	1	0	2	62
1	2	1	1	2	1	3	2	2	3	2	3	4	4	4	2	2	3	75,0	33,3	33,3	25,0	3	1	2	1	0	1	53
2	3	4	3	2	2	3	3	3	4	3	4	4	3	4	2	2	4	66,7	41,7	58,3	41,7	2	2	3	1	0	1	86
1	5	3	1	2	1	3	3	3	4	4	5	4	4	5	3	4	4	83,3	66,7	66,7	33,3	1	3	3	1	0	2	94
1	1	4	1	2	3	3	3	3	1	3	3	4	3	3	1	1	1	58,3	0,0	33,3	50,0	1	1	3	1	0	1	63
2	5	2	1	2	1	1	1	3	4	5	5	5	5	5	4	4	4	100,0	75,0	75,0	0,0	2	1	3	3	1	1	102
1	2	1	2	2	2	3	3	2	3	3	4	4	4	4	3	3	3	75,0	50,0	41,7	41,7	2	1	3	1	1	1	71
1	3	3	5	2	2	2	2	1	2	2	4	4	4	4	2	2	2	75,0	25,0	16,7	25,0	1	1	3	1	0	1	61
1	1	1	5	2	3	3	3	5	4	4	5	5	5	3	5	5	4	83,3	91,7	83,3	50,0	1	1	3	1	0	1	87
2	1	3	5	2	5	2	2	2	3	2	2	4	4	2	2	1	2	58,3	16,7	33,3	50,0	2	2	3	3	0	1	85
1	3	1	1	2	3	2	1	4	1	3	5	5	5	5	1	4	1	100,0	25,0	41,7	25,0	1	3	2	1	1	1	88
2	2	1	1	2	1	1	1	3	4	4	5	5	5	5	3	3	3	100,0	50,0	66,7	0,0	1	2	1	1	0	2	112
1	4	2	5	2	4	2	4	1	1	1	5	4	4	4	1	1	1	75,0	0,0	0,0	58,3	1	1	2	1	0	1	83
2	3	4	4	2	1	3	1	3	3	4	5	4	4	4	4	3	4	75,0	66,7	58,3	16,7	1	1	3	1	1	2	78
2	3	1	1	2	1	3	3	1	3	3	5	4	4	4	1	1	3	75,0	16,7	33,3	33,3	1	1	3	1	0	2	75
1	3	1	1	2	2	1	2	4	3	4	1	1	1	1	1	1	1	0,0	0,0	66,7	16,7	1	2	3	1	0	1	71
2	3	4	4	2	1	2	2	3	3	4	5	4	5	5	2	2	2	91,7	25,0	58,3	16,7	2	1	3	1	1	1	61
2	3	3	2	2	1	1	2	2	4	1	5	5	5	5	3	2	4	100,0	50,0	33,3	8,3	1	1	3	1	0	1	86
1	3	3	2	2	1	1	1	5	3	4	5	5	5	5	2	1	1	100,0	8,3	75,0	0,0	1	3	3	1	1	3	95
2	3	3	5	2	1	3	3	1	2	1	5	4	4	4	2	1	1	75,0	8,3	8,3	33,3	1	2	3	2	1	3	84
1	2	1	2	2	1	1	1	1	1	4	4	2	5	5	1	1	1	75,0	0,0	25,0	0,0	1	1	1	2	1	1	49
2	4	3	5	2	1	2	2	4	2	2	4	4	4	4	1	1	3	75,0	16,7	41,7	16,7	1	3	3	3	1	1	76
1	3	1	1	2	3	3	3	2	2	3	3	3	2	3	3	3	3	41,7	50,0	33,3	50,0	1	2	1	2	0	2	64
1	5	2	1	2	1	1	1	1	1	4	5	4	4	5	2	4	4	83,3	58,3	25,0	0,0	1	1	3	1	0	1	70
1	6	1	4	2	1	1	1	3	5	4	5	5	5	5	2	2	5	100,0	50,0	75,0	0,0	2	1	3	1	1	1	96
1	2	1	1	2	1	2	3	1	4	3	5	5	5	5	3	2	1	100,0	25,0	41,7	25,0	1	1	3	1	0	1	55
1	6	1	5	2	1	2	2	4	4	5	5	5	5	5	5	4	5	100,0	91,7	83,3	16,7	1	2	3	3	0	1	82
1	2	2	2	2	3	4	4	1	2	3	4	1	3	4	1	1	1	41,7	0,0	25,0	66,7	1	1	1	1	0	1	68
1	3	1	3	2	3	4	3	2	4	5	5	4	4	4	2	4	4	75,0	58,3	66,7	58,3	3	1	1	1	0	1	79
1	2	1	2	2	2	3	3	1	1	1	4	4	4	4	1	1	1	75,0	0,0	0,0	41,7	1	1	3	1	0	1	79
2	5	1	1	2	1	1	1	5	5	5	5	5	5	5	5	5	5	100,0	100,0	100,0	0,0	1	3	3	3	1	3	96
2	2	2	2	2	1	2	1	2	2	4	4	4	4	4	2	2	3	75,0	33,3	41,7	8,3	1	3	3	1	0	1	79
2	3	4	5	2	2	2	2	4	4	4	4	2	4	3	4	4	3	50,0	66,7	75,0	25,0	2	3	3	2	1	3	89
1	3	2	5	2	1	1	1	5	4	5	5	5	5	5	4	4	2	100,0	58,3	91,7	0,0	1	2	3	1	1	1	83
1	5	3	5	2	5	4	5	3	3	3	4	4	5	4	3	3	3	83,3	50,0	50,0	91,7	2	3	3	3	1	2	66
2	3	3	2	2	1	2	1	4	4	4	5	5	5	5	5	4	4	100,0	83,3	75,0	8,3	1	3	3	3	1	3	81
2	3	4	2	3	1	1	1	5	5	5	1	5	5	5	4	4	4	100,0	75,0	100,0	0,0	1	1	3	1	1	3	83
2	3	4	4	3	1	1	1	3	4	4	5	5	5	5	3	3	3	100,0	50,0	66,7	0,0	1	3	3	2	1	3	82
2	5	3	3	3	1	1	1	1	3	2	5	2	3	5	1	1	1	58,3	0,0	25,0	0,0	1	2	3	2	0	1	103
2	3	4	5	3	1	1	3	5	5	5	5	5	5	5	4	1	4	100,0	50,0	100,0	16,7	1	3	3	1	0	3	91
2	5	4	1	3	1	1	1	3	4	4	1	5	1	1	3	3	4	33,3	58,3	66,7	0,0	2	2	3	2	1	3	73
1	4	2	2	3	1	1	1	2	2	3	5	5	5	5	1	2	2	100,0	16,7	33,3	0,0	1	2	3	1	1	1	78
2	5	4	3	3	1	1	1	1	1	1	5	5	4	5	1	1	1	91,7	0,0	0,0	0,0	2	3	3	2	0	3	90
2	3	3	3	3	1	2	1	2	4	4	5	5	5	5	2	2	3	100,0	33,3	58,3	8,3	1	3	3	2	1	2	70
1	5	1	4	3	1	1	1	3	4	5	5	5	5	5	4	4	4	100,0	75,0	75,0	0,0	1	1	3	1	1	1	87
2	1	3	5	3	1	3	2	2	4	4	5	5	5	4	3	2	2	91,7	33,3	58,3	25,0	1	2	3	1	0	3	79
2	4	3	5	3	1	1	1	5	5	4	5	5	5	5	4	4	5	100,0	83,3	91,7	0,0	1	3	3	2	1	1	106
2	3	4	4	3	1	1	1	4	4	4	5	5	5	5	2	2	2	100,0	25,0	75,0	0,0	1	3	3	1	0	1	99
2	1	4	5	3	1	1	1	4	4	4	5	5	5	5	4	4	4	100,0	75,0	75,0	0,0	1	1	3	3	1	2	99
2	1	3	5	3	1	1	1	1	2	2	5	5	5	5	4	4	2	100,0	58,3	16,7	0,0	1	3	3	3	1	1	97
2	4	3	2	3	1	1	1	5	5	5	5	5	5	5	4	3	3	100,0	58,3	100,0	0,0	1	3	3	2	1	1	104
2	1	4	2	3	1	2	2	2	4	4	5	4	4	5	2	2	2	83,3	25,0	58,3	16,7	1	3	3	1	1	2	57
2	5	3	2	3	1	1	1	3	4	4	5	3	4	3	1	2	3	58,3	25,0	66,7	0,0	1	1	3	1	0	1	74
1	3	3	3	3	2	3	3	1	1	1	5	3	3	4	3	1	2	58,3	25,0	0,0	41,7	3	3	3	1	0	1	78
2	3	3	1	3	1	3	4	1	4	4	5	5	5	5	4	3	4	100,0	66,7	50,0	41,7	1	1	3	1	1	1	82
2	5	4	2	3	1	1	3	3	2	3	5	5	5	5	1	1	1	100,0	0,0	41,7	16,7	1	3	3	2	0	1	104
2	6	4	4	3	1	1	1	4	4	5	5	5	5	5	4	4	4	100,0	75,0	83,3	0,0	1	3	3	3	1	3	91
2	3	4	5	3	1	1	1	3	3	4	5	4	4	5	1	1	4	83,3	25,0	58,3	0,0	1	3	3	2	1	1	73
1	4	1	1	3	2	4	4	2	2	2	5	2	4	4	2	2	2	58,3	25,0	25,0	58,3	1	1	3	1	0	1	60
2	3	4	5	3	1	1	1	1	2	2	5	5	5	5	4	2	2	100,0	41,7	16,7	0,0	1	3	3	1	1	1	90
2	3	3	2	3	1	2	1	1	1	3	5	3	5	5	1	1	1	83,3	0,0	16,7	8,3	2	1	3	1	0	1	99
2	3	4	3	3	1	1	1	5	5	5	5	5	5	5	5	4	5	100,0	91,7	100,0	0,0	1	3	3	2	1	3	112
2	1	3	2	3	1	1	1	5	5	5	5	5	5	5	3	4	5	100,0	75,0	100,0	0,0	1	3	3	1	1	3	102
2	3	4	5	3	1	3	3	3	4	4	3	5	5	5	2	2	2	100,0	25,0	66,7	33,3	1	1	3	3	1	2	79
2	3	4	5	3	1	1	1	4	5	5	4	4	4	4	2	4	5	75,0	66,7	91,7	0,0	1	3	3	1	1	1	83
1	2	2	3	3	1	2	1	3	4	5	5	5	5	5	4	4	3	100,0	66,7	75,0	8,3	1	2	3	1	1	1	99
2	6	2	5	3	1	1	1	1	4	4	5	5	5	5	2	4	4	100,0	58,3	50,0	0,0	1	3	3	1	1	1	94
2	3	3	2	3	2	2	3	3	3	5	5	5	5	5	3	4	4	100,0	66,7	66,7	33,3	1	3	3	3	1	2	80
1	1	4	3	3	2	2	3	1	2	3	4	4	2	4	1	1	1	58,3	0,0	25,0	33,3	1	1	3	1	1	1	34
2	5	2	2	3	3	4	4	2	4	2	2	2	2	2	1	1	1	25,0	0,0	41,7	66,7	2	3	3	1	0	3	79
2	6	3	1	3	2	3	4	2	2	2	4	3	3	3	2	1	4	50,0	33,3	25,0	50,0	1	1	3	1	1	1	80
2	3	3	1	3	1	2	2	4	4	5	5	4	4	5	4	4	3	83,3	66,7	83,3	16,7	2	3	3	1	1	3	57
1	6	1	2	3	1	2	1	1	1	3	5	4	4	4	2	1	2	75,0	16,7	16,7	8,3	3	1	3	1	1	1	69
2	3	4	3	3	1	2	4	4	3	4	5	5	3	5	4	3	3	83,3	58,3	66,7	33,3	1	3	3	1	0	3	93
1	5	1	5	3	1	1	1	3	3	2	5	5	5	5	2	2	3	100,0	33,3	41,7	0,0	3	3	3	1	1	1	96
2	4	3	2	3	1	2	1	4	4	5	4	2	2	4	2	2	3	41,7	33,3	83,3	8,3	1	3	3	2	1	1	73
2	5	3	2	3	1	3	1	3	1	4	5	4	5	5	2	1	1	91,7	8,3	41,7	16,7	1	2	3	1	1	1	71
2	5	4	3	3	1	5	5	5	5	5	5	5	5	5	5	5	5	100,0	100,0	100,0	66,7	1	2	3	1	1	3	112
2	3	4	4	3	1	5	4	5	1	1	1	1	1	1	1	1	1	0,0	0,0	33,3	58,3	2	3	1	3	1	3	58
2	1	4	2	3	5	5	5	1	1	1	5	1	1	1	1	1	1	0,0	0,0	0,0	100,0	1	3	3	1	0	1	103
2	3	4	3	3	1	3	2	1	2	3	5	4	5	5	1	1	1	91,7	0,0	25,0	25,0	1	2	1	1	1	2	79
2	3	3	5	3	1	1	1	3	3	3	5	5	5	5	4	4	3	100,0	66,7	50,0	0,0	1	3	3	2	1	2	82
2	1	4	5	3	5	5	5	1	1	3	5	1	1	1	1	2	1	0,0	8,3	16,7	100,0	3	1	1	2	0	1	68
2	3	3	5	3	1	1	1	2	2	3	5	3	5	5	2	2	1	83,3	16,7	33,3	0,0	1	2	3	1	1	1	89
2	3	4	5	3	2	3	2	3	2	3	5	4	5	4	1	1	4	83,3	25,0	41,7	33,3	1	2	3	3	1	1	101
2	6	4	5	3	2	4	4	2	2	2	5	5	5	4	1	2	2	91,7	16,7	25,0	58,3	2	2	3	1	0	1	77
2	1	4	5	3	1	5	5	4	5	3	5	5	5	5	4	4	4	100,0	75,0	75,0	66,7	1	1	3	1	0	3	91
2	1	3	4	3	5	5	5	1	1	1	1	1	1	1	1	1	1	0,0	0,0	0,0	100,0	1	1	1	1	0	1	40
1	3	3	2	3	1	1	1	3	3	3	5	4	5	5	3	3	3	91,7	50,0	50,0	0,0	1	2	3	2	0	2	108
2	6	4	2	3	1	1	1	1	5	5	5	5	5	5	5	5	5	100,0	100,0	66,7	0,0	1	3	3	3	1	3	61
2	3	3	5	3	1	1	1	4	4	4	5	5	5	5	3	3	3	100,0	50,0	75,0	0,0	1	3	3	2	1	2	76
2	6	4	4	3	1	1	1	3	4	4	4	5	5	5	4	4	4	100,0	75,0	66,7	0,0	2	3	3	2	1	1	67
2	3	4	2	3	1	1	1	3	3	4	5	5	5	5	1	2	2	100,0	16,7	58,3	0,0	1	2	1	3	1	1	89
1	3	2	5	3	1	1	1	1	2	4	5	5	5	5	2	2	3	100,0	33,3	33,3	0,0	2	3	3	1	1	1	58
2	6	4	3	3	1	1	1	1	4	4	5	5	5	5	1	2	4	100,0	33,3	50,0	0,0	1	1	3	3	0	1	65
2	6	3	1	3	4	5	5	1	1	2	5	4	5	3	1	1	1	75,0	0,0	8,3	91,7	3	1	2	2	1	1	95
1	5	2	3	3	1	1	1	3	1	2	5	4	5	5	2	1	2	91,7	16,7	25,0	0,0	1	1	3	1	1	1	96
2	6	2	2	3	1	1	2	5	5	5	5	5	5	5	2	4	4	100,0	58,3	100,0	8,3	1	1	3	1	1	1	97
2	6	4	1	3	1	1	1	1	5	5	5	5	5	5	2	2	4	100,0	41,7	66,7	0,0	1	1	3	3	1	1	72
2	3	4	4	3	1	1	1	5	5	5	5	5	5	5	5	5	5	100,0	100,0	100,0	0,0	1	3	3	3	1	3	101
2	1	4	5	3	1	5	1	5	5	4	5	5	5	5	4	4	4	100,0	75,0	91,7	33,3	1	3	3	2	1	3	84
2	3	3	5	3	2	5	4	2	3	1	5	2	4	4	1	1	2	58,3	8,3	25,0	66,7	1	1	1	1	1	1	75
2	1	2	4	3	1	1	1	4	5	4	5	5	5	5	5	4	4	100,0	83,3	83,3	0,0	1	1	3	1	1	1	97
2	3	4	2	3	2	2	2	3	2	2	5	4	4	4	4	4	3	75,0	66,7	33,3	25,0	1	3	3	2	1	3	95
1	3	1	3	3	1	2	1	3	2	3	5	5	5	5	2	2	3	100,0	33,3	41,7	8,3	1	1	3	3	1	3	84
2	5	4	5	3	2	2	2	2	3	5	5	4	4	4	2	2	1	75,0	16,7	58,3	25,0	3	2	1	1	1	1	57
1	5	3	5	3	1	2	1	1	5	5	5	5	5	5	2	4	4	100,0	58,3	66,7	8,3	1	3	3	1	1	1	73
2	6	3	1	3	1	3	2	2	3	4	5	4	4	4	2	2	3	75,0	33,3	50,0	25,0	1	1	3	1	0	1	69
2	3	4	2	3	1	3	2	2	3	4	4	4	4	4	2	2	3	75,0	33,3	50,0	25,0	1	2	3	1	0	2	71
1	6	2	2	3	1	1	1	4	5	5	5	5	5	5	4	4	5	100,0	83,3	91,7	0,0	1	3	3	1	1	2	83
2	3	3	5	3	1	1	1	3	3	3	5	5	5	5	3	3	5	100,0	66,7	50,0	0,0	1	3	3	1	1	2	87
1	3	3	4	3	1	1	1	1	3	3	5	2	5	5	1	1	2	75,0	8,3	33,3	0,0	1	1	3	3	0	1	62
1	6	3	5	3	1	2	1	3	5	3	5	5	5	5	4	4	3	100,0	66,7	66,7	8,3	2	1	3	1	0	2	71
2	1	2	5	3	1	1	1	5	3	4	5	5	5	5	5	5	5	100,0	100,0	75,0	0,0	1	3	3	3	1	3	70
2	5	3	2	3	3	3	3	1	1	1	3	3	3	3	1	1	1	50,0	0,0	0,0	50,0	1	1	1	1	1	1	46
2	3	4	1	3	3	2	3	3	3	3	5	4	3	4	3	2	3	66,7	41,7	50,0	41,7	3	3	3	2	1	2	71
2	3	3	5	3	2	3	3	4	4	4	4	5	4	4	3	3	3	83,3	50,0	75,0	41,7	1	2	3	1	1	1	74
2	6	4	4	3	1	1	1	1	2	2	5	5	5	5	1	1	2	100,0	8,3	16,7	0,0	2	3	3	1	1	3	75
2	3	3	3	3	3	3	2	2	2	3	5	5	5	3	2	1	2	83,3	16,7	33,3	41,7	2	2	3	2	0	3	91
1	5	3	1	3	2	3	4	3	4	3	4	4	4	4	2	2	2	75,0	25,0	58,3	50,0	1	1	3	1	1	1	46
1	5	3	4	3	1	1	1	1	2	2	5	4	5	5	1	4	1	91,7	25,0	16,7	0,0	1	1	3	1	1	1	34
1	5	4	4	3	1	2	1	5	4	5	5	5	5	5	1	1	1	100,0	0,0	91,7	8,3	1	2	3	1	1	1	84
2	3	3	4	3	1	1	1	3	2	3	5	5	5	5	3	2	3	100,0	41,7	41,7	0,0	1	1	3	1	1	3	85
2	3	4	3	3	1	2	1	2	4	4	5	5	5	5	4	3	4	100,0	66,7	58,3	8,3	1	3	3	1	0	3	105
2	5	3	1	3	1	2	2	2	2	2	5	4	4	4	1	1	1	75,0	0,0	25,0	16,7	2	3	3	1	0	1	49
2	5	3	3	3	1	2	2	1	4	5	5	4	4	5	1	1	1	83,3	0,0	58,3	16,7	1	1	3	1	0	1	80
2		4	2	3	1	3	2	4	4	4	5	4	5	5	4	4	4	91,7	75,0	75,0	25,0	1	2	3	2	1	1	83
2	3	3	5	3	1	1	1	1	2	4	5	5	5	4	1	5	4	91,7	58,3	33,3	0,0	3	3	3	1	0	3	79
2	6	3	4	3	1	1	1	1	5	3	5	5	5	5	1	1	2	100,0	8,3	50,0	0,0	1	3	3	1	0	1	95
2	3	4	5	3	1	1	1	5	4	4	5	5	5	5	4	4	4	100,0	75,0	83,3	0,0	1	3	3	2	1	3	95
1	1	4	3	3	4	3	4	1	1	4	5	4	4	4	1	1	1	75,0	0,0	25,0	66,7	1	2	3	1	1	1	48
2	5	2	2	3	1	3	2	1	2	3	4	3	3	4	3	3	3	58,3	50,0	25,0	25,0	1	3	3	2	1	1	84
2	3	4	4	3	1	1	1	1	4	4	5	5	5	5	2	3	3	100,0	41,7	50,0	0,0	1	2	3	1	1	1	89
1	3	3	3	3	3	4	4	2	3	4	5	5	5	5	3	4	4	100,0	66,7	50,0	66,7	2	3	3	2	1	3	86
1	5	3	5	3	5	3	3	1	1	2	2	3	3	2	1	1	1	41,7	0,0	8,3	66,7	1	1	3	1	0	1	78
2	6	4	5	3	1	1	1	4	4	4	5	5	5	5	4	4	4	100,0	75,0	75,0	0,0	1	3	3	1	1	3	103
2	6	4	1	3	1	1	5	5	5	5	5	5	5	3	4	3	1	83,3	41,7	100,0	33,3	1	3	1	1	1	3	97
1	6	2	5	3	1	2	1	2	3	5	5	5	4	4	2	2	5	83,3	50,0	58,3	8,3	1	1	3	2	0	1	80
1	5	3	3	3	1	1	1	1	1	1	5	4	5	5	1	1	2	91,7	8,3	0,0	0,0	1	1	3	1	1	1	49
2	5	4	4	3	1	1	1	3	5	5	5	5	5	5	4	4	4	100,0	75,0	83,3	0,0	1	3	3	3	1	3	79
