# Supplementary material for: A multidimensional measure of animal ethics orientation – Developed and applied to a representative sample of the Danish public
Source: PLoS One. 2019 Feb 7;14(2):e0211656. doi: 10.1371/journal.pone.0211656 (PMC6366885; doi:10.1371/journal.pone.0211656)
Supplement: S5 Data — (CSV) [file pone.0211656.s030.csv]

Variable name	Variable label	Codebook	Other remarks
q1	Gender	1= man; 2=woman
q2	Age	Numeric variable
q3	Household	1= Couple and no children; 2=single and no children; 3=family with children
q4	Living area	1= Capital; 2=Zealand; 2=Southern Denmark; 4=Mid Jutland; 5=North Jutland;
q5	Education	1=Basic, mandatory school; 2=High school; 3=Vocational education; 4=Short to medium-length tertiary education; 5=Long tertiary education
q6	The use of animals by humans should be prohibited by law.	1= Completely disagree; 2= Disagree; 3=Neither disagree or agree; 4=Disagree; 5=Completely agree
q7	In principle, the use of animals by humans is unacceptable because animals can feel pain, happiness, etc.	1= Completely disagree; 2= Disagree; 3=Neither disagree or agree; 4=Disagree; 5=Completely agree
q8	In principle, the use of animals by humans is unacceptable because animals are sentient beings.	1= Completely disagree; 2= Disagree; 3=Neither disagree or agree; 4=Disagree; 5=Completely agree
q9	We have the right to use animals because humans are intellectually superior to animals.	1= Completely disagree; 2= Disagree; 3=Neither disagree or agree; 4=Disagree; 5=Completely agree
q10	Human interests are more important than those of animals.	1= Completely disagree; 2= Disagree; 3=Neither disagree or agree; 4=Disagree; 5=Completely agree
q11	We must prioritize humans over animals.	1= Completely disagree; 2= Disagree; 3=Neither disagree or agree; 4=Disagree; 5=Completely agree
q12	Using animals for important human purposes (e.g. medical research) is acceptable if it is done so that the animals do not experience unnecessary stress.	1= Completely disagree; 2= Disagree; 3=Neither disagree or agree; 4=Disagree; 5=Completely agree
q13	Using animals for important human purposes is acceptable if it is done so that the animals do not experience unnecessary pain.	1= Completely disagree; 2= Disagree; 3=Neither disagree or agree; 4=Disagree; 5=Completely agree
q14	Using animals for important human purposes is acceptable if the animals have a decent quality of life.	1= Completely disagree; 2= Disagree; 3=Neither disagree or agree; 4=Disagree; 5=Completely agree
q15	Inflicting serious pain on animals is acceptable if it is necessary in order to achieve a vital human goal ? e.g. in medical research.	1= Completely disagree; 2= Disagree; 3=Neither disagree or agree; 4=Disagree; 5=Completely agree
q16	Inflicting considerable pain on animals is justified if the purpose is sufficiently important - e.g. medical research.	1= Completely disagree; 2= Disagree; 3=Neither disagree or agree; 4=Disagree; 5=Completely agree
q17	Exposing animals to stress and reducing their welfare is justified if the purpose is sufficiently important.	1= Completely disagree; 2= Disagree; 3=Neither disagree or agree; 4=Disagree; 5=Completely agree
q18	AnimalRights	Numeric variable
q19	Anthropocentrism	Numeric variable
q20	AnimalProtection	Numeric variable
q21	LayUtilitarian	Numeric variable
q22	Number of animal theme parks visited	Count variable	See further description of measure in Supplementary material E
q23	How often do you eat the following type of filling?: Meat filling	1= never/seldom eat this;... 5= twice a day
q24	How often do you eat hot dishes with the following type of ingredient?: meat (beef, pork, lamb)	1=never/seldom eat this; �; 5=once a day
q25	How often do you eat hot dishes with the following type of ingredient?: poultry (e.g. chicken, turkey, duck)	1=never/seldom eat this; �; 5=once a day
q26	Frequency of meat eating	Numeric variable	See further description of measure in Supplementary material E
q27	Animal welfare-friendly meat consumption	1= Completely disagree?5=Completely agree	See further description of measure in Supplementary material E
q28	Semi-vegetarian	1=semi-vegetarian; 0=other diet
q29	Cat	1=cat(s) in the household; 0=no cat
q30	Dog	1=dog(s) in the household; 0=no dog
q31	TrustCurrentLegislation	1= Completely disagree; 2= Disagree; 3=Neither disagree or agree; 4=Disagree; 5=Completely agree
q32	Response to add from Danish meat and agricultural farmers? association: I have great sympathy for the campaign	1= Completely disagree; 2= Disagree; 3=Neither disagree or agree; 4=Disagree; 5=Completely agree
q33	Response to add from Danish meat and agricultural farmers? association The message in the campaign is misleading	1= Completely disagree; 2= Disagree; 3=Neither disagree or agree; 4=Disagree; 5=Completely agree
q34	Response to add from Danish meat and agricultural farmers? association The campaign is good because it says something central about the way pigs are treated in Danish farms	1= Completely disagree; 2= Disagree; 3=Neither disagree or agree; 4=Disagree; 5=Completely agree
q35	Endorsing an animal welfare campaign from Danish meat and agricultural farmers? association	Numeric variable	See further description of measure in Supplementary material E
q36	Response to add from NGO: I have great sympathy for the campaign	1= Completely disagree; 2= Disagree; 3=Neither disagree or agree; 4=Disagree; 5=Completely agree
q37	Response to add from NGO: The message in the campaign is misleading	1= Completely disagree; 2= Disagree; 3=Neither disagree or agree; 4=Disagree; 5=Completely agree
q38	Response to add from NGO: The campaign is good because it says something central about the way pigs are treated in Danish farms	1= Completely disagree; 2= Disagree; 3=Neither disagree or agree; 4=Disagree; 5=Completely agree
q39	Endorsing an animal welfare campaign from Danish animal welfare NGO	Numeric variable	Numeric variable
q40	In my view, all this talk about animal welfare is exaggerated	1= Completely disagree; 2= Disagree; 3=Neither disagree or agree; 4=Disagree; 5=Completely agree
q41	The focus on animal welfare is too much of a fashion fad	1= Completely disagree; 2= Disagree; 3=Neither disagree or agree; 4=Disagree; 5=Completely agree
q42	Society has more important things to think about than the welfare of animals	1= Completely disagree; 2= Disagree; 3=Neither disagree or agree; 4=Disagree; 5=Completely agree
q43	Non-concern about animal welfare	Numeric variable	See further description of measure in Supplementary material E
q44	Weight variable (adjusts to Danish population census regarding gender, ecuation, age, and living area (Danish regions))	Numeric variable	Constructed using the rake weight command in SPSS v25
